# Supplementary material for: Acetone as Artifact of Analysis in Terpene Samples by HS-GC/MS
Source: Molecules. 2022 Sep 16;27(18):6037. doi: 10.3390/molecules27186037 (PMC9501193; doi:10.3390/molecules27186037)
Supplement: Supplementary file 1 [file molecules-27-06037-s001.zip]

Archive with 1 entries (1 files):
- molecules-1894518-supplementary-proofdone-SE.xlsx
