# Supplementary material for: Acetone as Artifact of Analysis in Terpene Samples by HS-GC/MS
Source: Molecules. 2022 Sep 16;27(18):6037. doi: 10.3390/molecules27186037 (PMC9501193; doi:10.3390/molecules27186037)
Supplement: Supplementary file 1 [file molecules-27-06037-s001.zip › molecules-1894518-supplementary-proofdone-SE.xlsx]

## Sheet: Sheet S1 Round 1
		Caption for sheet Round 1.
		This sheet shows the results taken from the certificate of analysis supplied by the laboratory. It summarizes the results for all solvents for the first round of samples. Results are in PPM.
Compound	Sample	Purge	1,2-Dichloro-Ethane	Acetone	Acetonitrile	Benzene	Butane	Chloroform	Ethanol	Ethyl-Acetate	Ethyl-Ether	Ethylene Oxide	Heptane	Isopropanol	Methanol	Methylene-Chloride	n-Hexane	Pentane	Propane	Toluene	Trichloroethene	Xylenes
Empty Vial	1	Argon - Immediately cap		4.57	<LOQ				220.41					1.18
	2	Post argon Air flush		49.3	112.7				880.9					38.9
	3	Post argon Oxygen flush
Limonene	4	Argon - Immediately cap		363.52	<LOQ				8.19				66.53		22.1					67.88
	5	Post argon Air flush		1567.33					102.96				65.89		179.48					158.94	6.58
	6	Post argon Oxygen flush		1692.18	3.89				23.53				50.35		232.63					138.95	10.32
Terpinolene	7	Argon - Immediately cap		405.37	<LOQ				12.51						2.94
	8	Post argon Air flush		4246.15	<LOQ				43.98					65.57	22.08					4.49
	9	Post argon Oxygen flush		4288.48	2.3				2.41					79.18	27.31
Myrcene	10	Argon - Immediately cap		1194.33	<LOQ				17.61						14.17
	11	Post argon Air flush		3531.61	<LOQ				16.93	<LOQ					48.12					20.95
	12	Post argon Oxygen flush		4310.61	1.89				64.69						67.92					30.33
Linalool	13	Argon - Immediately cap		982.3											22.37
	14	Post argon Air flush		3779.23					59.56					33.3	488.23							3.33
	15	Post argon Oxygen flush		4116.62	1.54				28.51					45.77	700.87						1.56	6.68
α-Pinene	16	Argon - Immediately cap		192.14	<LOQ				10.43						2.43					5.85
	17	Post argon Air flush		273.71					174.92						10.67					4.67
	18	Post argon Oxygen flush		204.92	1.41				93.08						4.61					4.37
β-Pinene	19	Argon - Immediately cap		236.87					4.04						4.94					10.97
	20	Post argon Air flush		2353.15					16.13						22.46					1.98
	21	Post argon Oxygen flush		3702.04		2.98				<LOQ					62.58					2.45
β-Caryophyllene	22	Argon - Immediately cap		369.16					2.47						4.62
	23	Post argon Air flush		1556.06					8.4					13.5	46.26					<LOQ
	24	Post argon Oxygen flush		1954.56	<LOQ				14.31					23.26	83.48					<LOQ
Humulene	25	Argon - Immediately cap		159.96											4.57
	26	Post argon Air flush		1547.24					52.19					45.98	151.78
	27	Post argon Oxygen flush		1677.89					15.47					53.6	192.82
Mix of 12.5% of each	28	Argon - Immediately cap		555.78	<LOQ				3.45				4.85	5.19	20.92					2.45
	29	Post argon Air flush		3015.95					73.5				5.35	37.86	231.14
	30	Post argon Oxygen flush		3489.66	1.97				110.52				4.12	45.6	315.99
Jack Herer Terpene Blend	31	Argon - Immediately cap		686.88					44.47					26.48	25.5					85.69
	32	Post argon Air flush		2702.44	<LOQ				19.78					85.75	130.63					48.05
	33	Post argon Oxygen flush		2776.75	2.56				58.47					90.56	147.4					106.96

## Sheet: Sheet S2 Round 2
	Caption for sheet Round 2.
	This sheet shows the results taken from the certificate of analysis supplied by the laboratory. It summarizes the results for all solvents for the second round of samples. Results are in PPM.
Compound	Sample	Purge	1,2-Dichloro-Ethane	Acetone	Acetonitrile	Benzene	Butane	Chloroform	Ethanol	Ethyl-Acetate	Ethyl-Ether	Ethylene Oxide	Heptane	Isopropanol	Methanol	Methylene-Chloride	n-Hexane	Pentane	Propane	Toluene	Trichloroethene	Xylenes
Empty Vial	1	Argon - Immediately cap		0	<LOQ
	2	Post argon Air flush		3.94	2.88		1.4
	3	Post argon Oxygen flush		5	3.83
Limonene	4	Argon - Immediately cap		695.99									103.31	<LOQ	44.28			<LOQ		97.24
	5	Post argon Air flush		1841.44					2.4				91.63	18.98	232.75					258.84
	6	Post argon Oxygen flush		2275.82	<LOQ				2.84				69.1	35.34	406.56			<LOQ		155.09		<LOQ
Terpinolene	7	Argon - Immediately cap		599.33										13.1	5.53
	8	Post argon Air flush		3765.97					0					74	29.81					5.51
	9	Post argon Oxygen flush		4617.22					1.37					139.51	98.24					9.32
Myrcene	10	Argon - Immediately cap		1498.88					0						18.77
	11	Post argon Air flush		4299.54					2.81						77.8					11.43
	12	Post argon Oxygen flush		5057.11	<LOQ				2.14	<LOQ					104.96					11.18
Linalool	13	Argon - Immediately cap		1721.8											78.79
	14	Post argon Air flush		3781.51											786.68							5
	15	Post argon Oxygen flush		3703.28					1.04						959.94							6.08
α-Pinene	16	Argon - Immediately cap		419.7					2.7						7.59					18.07
	17	Post argon Air flush		491.19											2.98					11.58
	18	Post argon Oxygen flush		608.16											11.84					18.97
β-Pinene	19	Argon - Immediately cap		1411.51					0						12.73					1.27
	20	Post argon Air flush		3811.42					0						87.4					2.23
	21	Post argon Oxygen flush		3952.16		2.82			0						98.47
β-Caryophyllene	22	Argon - Immediately cap		752.4											9.86
	23	Post argon Air flush		2214.18					1.54						96.51					1.89
	24	Post argon Oxygen flush		2682.85					2.77						206.16					1.36
Humulene	25	Argon - Immediately cap		513.41											20.81
	26	Post argon Air flush		1967.41					1.83						232.91
	27	Post argon Oxygen flush		2431.14					2.66						520.8							<LOQ
Mix of 12.5% of each	28	Argon - Immediately cap		1077.15									9.63		44.48					7.15
	29	Post argon Air flush		3238.75					4.65				9.62		336.26
	30	Post argon Oxygen flush		4260.52					25.69				2.25		947.04
Jack Herer (F00203) Lot: 20JMS0267C	31	Argon - Immediately cap		779.45					0						27.58
	32	Post argon Air flush		2857.47					1.7						161.9
	33	Post argon Oxygen flush		4178.2		<LOQ			3.94						339.54							1.22

## Sheet: Sheet S3 Round 3
			Caption for sheet Round 3.
			This sheet shows the results taken from the certificate of analysis supplied by the laboratory. It summarizes the results for all solvents for the third round of samples. Results are in PPM.
Compound	Sample	Purge	1,2-Dichloro-Ethane	Acetone	Acetonitrile	Benzene	Butane	Chloroform	Ethanol	Ethyl-Acetate	Ethyl-Ether	Ethylene Oxide	Heptane	Isopropanol	Methanol	Methylene-Chloride	n-Hexane	Pentane	Propane	Toluene	Trichloroethene	Xylenes
Empty Vial	1	Argon - Immediately cap		4.25			43.65		154.3					<LOQ			2.44
	2	Post argon Air flush		48.33	8.1		38.9		1510					9.8
	3	Post argon Oxygen flush		29.7	9.43				1268.87
Limonene	4	Argon - Immediately cap		423					58.89				77.62		26.15			<LOQ		68.14		2
	5	Post argon Air flush		1751.02					57.83				80.89		208.78					250.54		<LOQ
	6	Post argon Oxygen flush		2299.01					76.45				54.11		432.21			1.46		277.56
Terpinolene	7	Argon - Immediately cap		555.13					36						3.94
	8	Post argon Air flush		4027.21					40.61						21.05
	9	Post argon Oxygen flush		4905					31.85						48.1							3.05
Myrcene	10	Argon - Immediately cap		937.1					63.35						12.59
	11	Post argon Air flush		5069.09					95.93						84.25					11.68		2.92
	12	Post argon Oxygen flush		5640.6					80.38	1.46					96.22					9.87
Linalool	13	Argon - Immediately cap		1161.38					26.36						30.33							1.55
	14	Post argon Air flush		3730.76					54.15						678.26					<LOQ		6.41
	15	Post argon Oxygen flush		4117.78					44.56						1228.92							14.83
α-Pinene	16	Argon - Immediately cap		409.92					71.71						9.48					15.76
	17	Post argon Air flush		474.8					61.79						5.97					16.13
	18	Post argon Oxygen flush		418.4					95.08						12.69					16.15
β-Pinene	19	Argon - Immediately cap		236.87					4.04						4.94					10.97
	20	Post argon Air flush		2353.15					16.13						22.46					1.98
	21	Post argon Oxygen flush		3702.04		2.98				<LOQ					62.58					2.45
β-Caryophyllene	22	Argon - Immediately cap		555.6					27.04						7.8							<LOQ
	23	Post argon Air flush		2299.09					54.99						91.21					3.19		1.4
	24	Post argon Oxygen flush		2672.43					68.69						167.23					2.9		1.36
Humulene	25	Argon - Immediately cap		350.95					21.88						13.67					<LOQ		1.26
	26	Post argon Air flush		1821.57					42.17						186.58					<LOQ		2.23
	27	Post argon Oxygen flush		2280.19					60.71				16.62		351.27					<LOQ		1.74
Mix of 12.5% of each	28	Argon - Immediately cap		1040.84					45.34				10.02		45.61					7.92		1.7
	29	Post argon Air flush		3512.68					105.11				11.73		334.43					19.31
	30	Post argon Oxygen flush		3763.02	<LOQ				108.51						505.23
Jack Herer (F00203) Lot: 20JMS0267C	31	Argon - Immediately cap		599.21					26.66						22.42
	32	Post argon Air flush		3459.14					95.49						208.97							2.78
	33	Post argon Oxygen flush		3755.37	<LOQ				88.18						284							3.52

## Sheet: Sheet S4 Summary of Acetone
Caption for sheet Acetone
This sheet summarizes the results for Acetone across the three rounds of testing. All results are in PPM.
Results for Acetone
Compound	Purge	Run 1	Run 2	Run 3	Avg	STDEVA	Certainty	n	Confidence interval	Increase (%)
Empty Vial	Argon - Immediately cap	4.57	0	4.25	2.94	2.55114	0.05	3	6.33738
	Post argon Air flush	49.3	3.94	48.33	33.8567	25.9131	0.05	3	64.3718
	Post argon Oxygen flush	0	5	29.7	11.5667	15.9017	0.05	3	39.502
Limonene	Argon - Immediately cap	363.52	695.99	423	494.17	177.293	0.05	3	440.421
	Post argon Air flush	1567.33	1841.44	1751.02	1719.93	139.675	0.05	3	346.971	348.044
	Post argon Oxygen flush	1692.18	2275.82	2299.01	2089	343.855	0.05	3	854.182	422.73
Terpinolene	Argon - Immediately cap	405.37	599.33	555.13	519.943	101.655	0.05	3	252.524
	Post argon Air flush	4246.15	3765.97	4027.21	4013.11	240.4	0.05	3	597.188	771.836
	Post argon Oxygen flush	4288.48	4617.22	4905	4603.57	308.487	0.05	3	766.323	885.398
Myrcene	Argon - Immediately cap	1194.33	1498.88	937.1	1210.1	281.222	0.05	3	698.594
	Post argon Air flush	3531.61	4299.54	5069.09	4300.08	768.74	0.05	3	1909.66	355.348
	Post argon Oxygen flush	4310.61	5057.11	5640.6	5002.77	666.658	0.05	3	1656.07	413.417
Linalool	Argon - Immediately cap	982.3	1721.8	1161.38	1288.49	385.789	0.05	3	958.354
	Post argon Air flush	3779.23	3781.51	3730.76	3763.83	28.665	0.05	3	71.2079	292.111
	Post argon Oxygen flush	4116.62	3703.28	4117.78	3979.23	238.978	0.05	3	593.653	308.828
α-Pinene	Argon - Immediately cap	192.14	419.7	409.92	340.587	128.652	0.05	3	319.588
	Post argon Air flush	273.71	491.19	474.8	413.233	121.108	0.05	3	300.85	121.33
	Post argon Oxygen flush	204.92	608.16	418.4	410.493	201.736	0.05	3	501.141	120.525
β-Pinene	Argon - Immediately cap	236.87	1411.51	236.87	628.417	678.179	0.05	3	1684.69
	Post argon Air flush	2353.15	3811.42	2353.15	2839.24	841.933	0.05	3	2091.48	451.809
	Post argon Oxygen flush	3702.04	3952.16	3702.04	3785.41	144.407	0.05	3	358.727	602.373
β-Caryophyllene	Argon - Immediately cap	369.16	752.4	555.6	559.053	191.643	0.05	3	476.068
	Post argon Air flush	1556.06	2214.18	2299.09	2023.11	406.699	0.05	3	1010.3	361.881
	Post argon Oxygen flush	1954.56	2682.85	2672.43	2436.61	417.503	0.05	3	1037.13	435.846
Humulene	Argon - Immediately cap	159.96	513.41	350.95	341.44	176.917	0.05	3	439.486
	Post argon Air flush	1547.24	1967.41	1821.57	1778.74	213.334	0.05	3	529.952	520.952
	Post argon Oxygen flush	1677.89	2431.14	2280.19	2129.74	398.526	0.05	3	989.993	623.752
Mix of 12.5% of each	Argon - Immediately cap	555.78	1077.15	1040.84	891.257	291.098	0.05	3	723.128
	Post argon Air flush	3015.95	3238.75	3512.68	3255.79	248.803	0.05	3	618.061	365.304
	Post argon Oxygen flush	3489.66	4260.52	3763.02	3837.73	390.823	0.05	3	970.859	430.598
Jack Herer (F00203) Lot: 20JMS0267C	Argon - Immediately cap	686.88	779.45	599.21	688.513	90.1311	0.05	3	223.898
	Post argon Air flush	2702.44	2857.47	3459.14	3006.35	399.716	0.05	3	992.949	436.644
	Post argon Oxygen flush	2776.75	4178.2	3755.37	3570.11	718.858	0.05	3	1785.74	518.524
Acetone (ppm)
Sample	Argon	Air	Oxygen
Empty Vial	2.94	33.8567	11.5667
Limonene	494.17	1719.93	2089
Terpinolene	519.943	4013.11	4603.57
Myrcene	1210.1	4300.08	5002.77
Linalool	1288.49	3763.83	3979.23
α-Pinene	340.587	413.233	410.493
β-Pinene	628.417	2839.24	3785.41
β-Caryophyllene	559.053	2023.11	2436.61
Humulene	341.44	1778.74	2129.74
Mix of 12.5% of each	891.257	3255.79	3837.73
Jack Herer Blend	688.513	3006.35	3570.11
Acetone (95% confidence interval)
Sample	Argon	Air	Oxygen
Empty Vial	6.33738	64.3718	39.502
Limonene	440.421	346.971	854.182
Terpinolene	252.524	597.188	766.323
Myrcene	698.594	1909.66	1656.07
Linalool	958.354	71.2079	593.653
α-Pinene	319.588	300.85	501.141
β-Pinene	1684.69	2091.48	358.727
β-Caryophyllene	476.068	1010.3	1037.13
Humulene	439.486	529.952	989.993
Mix of 12.5% of each	723.128	618.061	970.859
Jack Herer Blend	223.898	992.949	1785.74

## Sheet: Sheet S5 Summary of Methanol
Caption for sheet Methanol
This sheet summarizes the results for methanol across the three rounds of testing. All results are in PPM.
Results for Methanol
Compound	Purge	Run 1	Run 2	Run 3	Avg	STDEVA	Certainty	n	Confidence interval
Empty Vial	Argon - Immediately cap	0	0	0	0	0	0.05	3	0
	Post argon Air flush	0	0	0	0	0	0.05	3	0
	Post argon Oxygen flush	0	0	0	0	0	0.05	3	0
Limonene	Argon - Immediately cap	22.1	44.28	26.15	30.8433	11.8114	0.05	3	29.3411
	Post argon Air flush	179.48	232.75	208.78	207.003	26.6794	0.05	3	66.2753
	Post argon Oxygen flush	232.63	406.56	432.21	357.133	108.583	0.05	3	269.735
Terpinolene	Argon - Immediately cap	2.94	5.53	3.94	4.13667	1.30615	0.05	3	3.24466
	Post argon Air flush	22.08	29.81	21.05	24.3133	4.78803	0.05	3	11.8941
	Post argon Oxygen flush	27.31	98.24	48.1	57.8833	36.463	0.05	3	90.5791
Myrcene	Argon - Immediately cap	14.17	18.77	12.59	15.1767	3.21063	0.05	3	7.97564
	Post argon Air flush	48.12	77.8	84.25	70.0567	19.2695	0.05	3	47.8681
	Post argon Oxygen flush	67.92	104.96	96.22	89.7	19.3616	0.05	3	48.097
Linalool	Argon - Immediately cap	22.37	78.79	30.33	43.83	30.5367	0.05	3	75.8574
	Post argon Air flush	488.23	786.68	678.26	651.057	151.073	0.05	3	375.287
	Post argon Oxygen flush	700.87	959.94	1228.92	963.243	264.04	0.05	3	655.913
α-Pinene	Argon - Immediately cap	2.43	7.59	9.48	6.5	3.64921	0.05	3	9.06513
	Post argon Air flush	10.67	2.98	5.97	6.54	3.87656	0.05	3	9.6299
	Post argon Oxygen flush	4.61	11.84	12.69	9.71333	4.44	0.05	3	11.0296
β-Pinene	Argon - Immediately cap	4.94	12.73	4.94	7.53667	4.49756	0.05	3	11.1726
	Post argon Air flush	22.46	87.4	22.46	44.1067	37.4931	0.05	3	93.1381
	Post argon Oxygen flush	0	98.47	62.58	53.6833	49.8342	0.05	3	123.795
β-Caryophyllene	Argon - Immediately cap	4.62	9.86	7.8	7.42667	2.63987	0.05	3	6.55781
	Post argon Air flush	46.26	96.51	91.21	77.9933	27.6093	0.05	3	68.5854
	Post argon Oxygen flush	83.48	206.16	167.23	152.29	62.6897	0.05	3	155.73
Humulene	Argon - Immediately cap	4.57	20.81	13.67	13.0167	8.13969	0.05	3	20.2201
	Post argon Air flush	151.78	232.91	186.58	190.423	40.7013	0.05	3	101.108
	Post argon Oxygen flush	192.82	520.8	351.27	354.963	164.021	0.05	3	407.451
Mix of 12.5% of each	Argon - Immediately cap	20.92	44.48	45.61	37.0033	13.94	0.05	3	34.629
	Post argon Air flush	231.14	336.26	334.43	300.61	60.1697	0.05	3	149.47
	Post argon Oxygen flush	315.99	947.04	505.23	589.42	323.839	0.05	3	804.462
Jack Herer (F00203) Lot: 20JMS0267C	Argon - Immediately cap	25.5	27.58	22.42	25.1667	2.5961	0.05	3	6.44907
	Post argon Air flush	130.63	161.9	208.97	167.167	39.4347	0.05	3	97.9611
	Post argon Oxygen flush	147.4	339.54	284	256.98	98.8787	0.05	3	245.628
Methanol (ppm)
Sample	Argon	Air	Oxygen
Empty Vial	0	0	0
Limonene	30.8433	207.003	357.133
Terpinolene	4.13667	24.3133	57.8833
Myrcene	15.1767	70.0567	89.7
Linalool	43.83	651.057	963.243
α-Pinene	6.5	6.54	9.71333
β-Pinene	7.53667	44.1067	53.6833
β-Caryophyllene	7.42667	77.9933	152.29
Humulene	13.0167	190.423	354.963
Mix of 12.5% of each	37.0033	300.61	589.42
Jack Herer Blend	25.1667	167.167	256.98
Methanol (95% confidence interval)
Sample	Argon	Air	Oxygen
Empty Vial	0	0	0
Limonene	29.3411	66.2753	269.735
Terpinolene	3.24466	11.8941	90.5791
Myrcene	7.97564	47.8681	48.097
Linalool	75.8574	375.287	655.913
α-Pinene	9.06513	9.6299	11.0296
β-Pinene	11.1726	93.1381	123.795
β-Caryophyllene	6.55781	68.5854	155.73
Humulene	20.2201	101.108	407.451
Mix of 12.5% of each	34.629	149.47	804.462
Jack Herer Blend	6.44907	97.9611	245.628

## Sheet: Sheet S6 Summary of Toluene
Caption for sheet Toluene
This sheet summarizes the results for Toluene across the three rounds of testing. All results are in PPM.
Results for Toluene
Compound	Purge	Run 1	Run 2	Run 3	Avg	STDEVA	Certainty	n	Confidence interval
Empty Vial	Argon - Immediately cap	0	0	0	0	0	0.05	3	0
	Post argon Air flush	0	0	0	0	0	0.05	3	0
	Post argon Oxygen flush	0	0	0	0	0	0.05	3	0
Limonene	Argon - Immediately cap	67.88	97.24	68.14	77.7533	16.8764	0.05	3	41.9234
	Post argon Air flush	158.94	258.84	250.54	222.773	55.4368	0.05	3	137.713
	Post argon Oxygen flush	138.95	155.09	277.56	190.533	75.7981	0.05	3	188.293
Terpinolene	Argon - Immediately cap	0	0	0	0	0	0.05	3	#NUM!
	Post argon Air flush	4.49	5.51	0	3.33333	2.93146	0.05	3	7.28214
	Post argon Oxygen flush	0	9.32	0	3.10667	5.3809	0.05	3	13.3669
Myrcene	Argon - Immediately cap	0	0	0	0	0	0.05	3	#NUM!
	Post argon Air flush	20.95	11.43	11.68	14.6867	5.42565	0.05	3	13.4781
	Post argon Oxygen flush	30.33	11.18	9.87	17.1267	11.4532	0.05	3	28.4512
Linalool	Argon - Immediately cap	0	0	0	0	0	0.05	3	#NUM!
	Post argon Air flush	0	0	<LOQ	0	0	0.05	3	#NUM!
	Post argon Oxygen flush	0	0	0	0	0	0.05	3	#NUM!
α-Pinene	Argon - Immediately cap	5.85	18.07	15.76	13.2267	6.49195	0.05	3	16.1269
	Post argon Air flush	4.67	11.58	16.13	10.7933	5.77036	0.05	3	14.3344
	Post argon Oxygen flush	4.37	18.97	16.15	13.1633	7.74468	0.05	3	19.2389
β-Pinene	Argon - Immediately cap	10.97	1.27	10.97	7.73667	5.6003	0.05	3	13.9119
	Post argon Air flush	1.98	2.23	1.98	2.06333	0.144338	0.05	3	0.358554
	Post argon Oxygen flush	2.45	0	2.45	1.63333	1.41451	0.05	3	3.51383
β-Caryophyllene	Argon - Immediately cap	0	0	0	0	0	0.05	3	#NUM!
	Post argon Air flush	<LOQ	1.89	3.19	2.54	1.60407	0.05	3	3.98473
	Post argon Oxygen flush	<LOQ	1.36	2.9	2.13	1.45093	0.05	3	3.60431
Humulene	Argon - Immediately cap	0	0	<LOQ	0	0	0.05	3	#NUM!
	Post argon Air flush	0	0	<LOQ	0	0	0.05	3	#NUM!
	Post argon Oxygen flush	0	0	<LOQ	0	0	0.05	3	#NUM!
Mix of 12.5% of each	Argon - Immediately cap	2.45	7.15	7.92	5.84	2.96096	0.05	3	7.35544
	Post argon Air flush	0	0	19.31	6.43667	11.1486	0.05	3	27.6947
	Post argon Oxygen flush	0	0	0	0	0	0.05	3	#NUM!
Jack Herer (F00203) Lot: 20JMS0267C	Argon - Immediately cap	85.69	0	0	28.5633	49.4731	0.05	3	122.898
	Post argon Air flush	48.05	0	0	16.0167	27.7417	0.05	3	68.9142
	Post argon Oxygen flush	106.96	0	0	35.6533	61.7534	0.05	3	153.404
Toluene (ppm)
Sample	Argon	Air	Oxygen
Empty Vial	0	0	0
Limonene	77.7533	222.773	190.533
Terpinolene	0	3.33333	3.10667
Myrcene	0	14.6867	17.1267
Linalool	0	0	0
α-Pinene	13.2267	10.7933	13.1633
β-Pinene	7.73667	2.06333	1.63333
β-Caryophyllene	0	2.54	2.13
Humulene	0	0	0
Mix of 12.5% of each	5.84	6.43667	0
Jack Herer Blend	28.5633	16.0167	35.6533
Toluene (95% confidence interval)
Sample	Argon	Air	Oxygen
Empty Vial	0	0	0
Limonene	41.9234	137.713	188.293
Terpinolene	#NUM!	7.28214	13.3669
Myrcene	#NUM!	13.4781	28.4512
Linalool	#NUM!	#NUM!	#NUM!
α-Pinene	16.1269	14.3344	19.2389
β-Pinene	13.9119	0.358554	3.51383
β-Caryophyllene	#NUM!	3.98473	3.60431
Humulene	#NUM!	#NUM!	#NUM!
Mix of 12.5% of each	7.35544	27.6947	#NUM!
Jack Herer Blend	122.898	68.9142	153.404

## Sheet: Sheet S7 Antioxidants
Caption for sheet Antioxidants
This sheet shows the results taken from the certificate of analysis supplied by the laboratory. It summarizes the results for the experiments in which antioxidants / cannabinoids were added. Results are in PPM.
Compound	Sample	Purge	1,2-Dichloro-Ethane	Acetone	Acetonitrile	Benzene	Butane	Chloroform	Ethanol	Ethyl-Acetate	Ethyl-Ether	Ethylene Oxide	Heptane	Isopropanol	Methanol	Methylene-Chloride	n-Hexane	Pentane	Propane	Toluene	Trichloroethene	Xylenes
Mix of 12.5% of each (No Addition)	34	No Purge		2725.65					3.67				10.72		253.38
	35	No Purge		2599.72	<LOQ				12.5				9.96		237.07
Mix of 12.5% of each (1 Drop of H2O2)	36	No Purge																		249.23
	37	No Purge
Mix of 12.5% of each (1 Drop of BHT)	38	No Purge		261.54											47.52
	39	No Purge		143.57									<LOQ		21.5					<LOQ
Mix of 12.5% of each (1 Drop of Tocopherol)	40	No Purge		924.29									7.86		33.45					1.75
	41	No Purge		921.8					1.22				7.93		33.42
Mix of 12.5% of each (20mg of CBD)	42	No Purge		822.31			2.44						89.5		13.81			<LOQ
	43	No Purge		838.69			2.55		<LOQ				89.62		13.93			<LOQ
Mix of 12.5% of each (20mg of CBDA)	44	No Purge		1208.51			9.74		<LOQ				2.17		29.99			2.18
	45	No Purge		1278.97			10.61		1.26				2.45		32.89			2.38
Mix of 12.5% of each (20mg of THC)	46	No Purge		251.02					<LOQ						2.75
	47	No Purge		227.93					<LOQ						2.15
Mix of 12.5% of each (20mg of THCA)	48	No Purge		179.18			25.5								2.19
	49	No Purge		155.67			26.08								1.61
Acetone								95% CI
Sample	Replicate 1	Replicate 2	Avg	STDEVA	Certainty	n	Confidence interval	Lower	Upper
No addition	2725.65	2599.72	2662.68	89.046	0.05	2	800.046	1862.64	3462.73
1 drop BHT	261.54	143.57	202.555	83.4174	0.05	2	749.475	-546.92	952.03
1 drop Tocopherol	924.29	921.8	923.045	1.7607	0.05	2	15.8192	907.226	938.864
CBD (20 mg)	822.31	838.69	830.5	11.5824	0.05	2	104.064	726.436	934.564
CBDA (20 mg)	1208.51	1278.97	1243.74	49.8227	0.05	2	447.64	796.1	1691.38
THC (20 mg)	251.02	227.93	239.475	16.3271	0.05	2	146.693	92.7819	386.168
THCA (20mg)	179.18	155.67	167.425	16.6241	0.05	2	149.361	18.0636	316.786
Methanol								95% CI
Sample	Replicate 1	Replicate 2	Avg	STDEVA	Certainty	n	Confidence interval	Lower	Upper
No addition	253.38	237.07	245.225	11.5329	0.05	2	103.619	141.606	348.844
1 drop BHT	47.52	21.5	34.51	18.3989	0.05	2	165.308	-130.798	199.818
1 drop Tocopherol	33.45	33.42	33.435	0.0212132	0.05	2	0.190593	33.2444	33.6256
CBD (20 mg)	13.81	13.93	13.87	0.0848528	0.05	2	0.762372	13.1076	14.6324
CBDA (20 mg)	29.99	32.89	31.44	2.05061	0.05	2	18.424	13.016	49.864
THC (20 mg)	2.75	2.15	2.45	0.424264	0.05	2	3.81186	-1.36186	6.26186
THCA (20mg)	2.19	1.61	1.9	0.410122	0.05	2	3.6848	-1.7848	5.5848
